# Supplementary material for: Verruculosins A–B, New Oligophenalenone Dimers from the Soft Coral-Derived Fungus Talaromyces verruculosus
Source: Mar Drugs. 2019 Sep 2;17(9):516. doi: 10.3390/md17090516 (PMC6780165; doi:10.3390/md17090516)
Supplement: Supplementary file 1 [file marinedrugs-17-00516-s001.zip]

Archive with 1 entries (1 files):
- marinedrugs-582687-SI.pdf
